# Supplementary material for: Mathematical Modelling of Material Transfer to High-Density Lipoprotein (HDL) upon Triglyceride Lipolysis by Lipoprotein Lipase: Relevance to Cardioprotective Role of HDL
Source: Metabolites. 2022 Jul 6;12(7):623. doi: 10.3390/metabo12070623 (PMC9317498; doi:10.3390/metabo12070623)
Supplement: Supplementary file 1 [file metabolites-12-00623-s001.zip]

Archive with 1 entries (1 files):
- metabolites-1490151-supplementary.pdf
